# Supplementary material for: Cumulative Ecological Impact of Cascade Hydropower Development on Fish Community Structure in the Main Stream of the Xijiang River, China
Source: Animals (Basel). 2025 Feb 10;15(4):495. doi: 10.3390/ani15040495 (PMC11851437; doi:10.3390/ani15040495)
Supplement: Supplementary file 1 [file animals-15-00495-s001.zip]

Archive with 1 entries (1 files):
- animals-3433716-supplementary.pdf
